# Supplementary material for: Parameter-Reduced YOLOv8n with GhostConv and C3Ghost for Automated Blood Cell Detection
Source: Bioengineering (Basel). 2026 Mar 11;13(3):321. doi: 10.3390/bioengineering13030321 (PMC13023828; doi:10.3390/bioengineering13030321)
Supplement: Supplementary file 1 [file bioengineering-13-00321-s001.zip]

Archive with 1 entries (1 files):
- bioengineering-4159787-supplementary.pdf
